# Supplementary material for: Design and Performance Evaluation of a Novel Spiral Head-Stem Trunnion for Hip Implants Using Finite Element Analysis
Source: Materials (Basel). 2023 Feb 9;16(4):1466. doi: 10.3390/ma16041466 (PMC9962303; doi:10.3390/ma16041466)
Supplement: Supplementary file 1 [file materials-16-01466-s001.zip]

Archive with 1 entries (1 files):
- materials-2015141-supplementary.pdf
